# Supplementary material for: Pathogenic tau recruits wild-type tau into brain inclusions and induces gut degeneration in transgenic SPAM mice
Source: Commun Biol. 2022 May 12;5:446. doi: 10.1038/s42003-022-03373-1 (PMC9098443; doi:10.1038/s42003-022-03373-1)
Supplement: Supplementary file 3 — Supplementary Data 1 [file 42003_2022_3373_MOESM3_ESM.xlsx]

## Sheet: Figure 4
Figure 4B: PHF1 staining of hippocampus
	2 month	4 month	6 month
percent positivity	12.555	37.48	35.319
	20.8	35.581	36.048
	19.587	29.35	35.999
	15.718	24.226	46.134
	22.297	30.337	39.349
	15.587	24.293	33.674
	24.728	23.285	38.856
	18.21	34.727	40.816
Figure 4C: PHF1 staining of cortex
	2 month	4 month	6 month
inclusions/area	21.4	60.5	156.6
	40.9	85.4	142.3
	19.6	108.5	112.1
	48	112.1	140.6
	26.7	99.6	122.8
	24.9	49.8	99.6
	28.5	62.3	105
	40.9	87.2	163.7
Figure 4D: PHF1 staining of amygdala
	2 month	4 month	6 month
inclusions/area in mm^2	245.6	448.4	382.6
	210	170.8	688.6
	99.6	302.5	220.6
	199.3	304.3	592.5
	137	206.4	427
	154.8	395	359.4
	452	275.8	329.2
	210	498.2	729.5
Figure 4E: PHF1 staining of brainstem
	2 month	4 month	6 month
inclusions/area in mm^2	74.7	103.2	129.9
	122.8	103.2	163.7
	80.1	122.8	133.5
	51.6	156.6	336.3
	55.2	204.6	195.7
	58.7	170.8	177.9
	197.5	135.2	197.5
	122.8	138.8	220.6
Figure 4F: PHF1 staining of thalamus
	2 month	4 month	6 month
inclusions/area in mm^2	19.6	210	156.6
	71.2	53.4	224.2
	62.3	122.8	106.8
	94.3	169	352.3
	60.5	218.9	286.5
	58.7	106.8	113.9
	56.9	163.7	208.2
	71.2	144.1	439.5

## Sheet: Figure 7
	Figure 7B: GFAP staining of hippocampus
	tau SPAM 2 month	nTg 2 month	tau SPAM 4 month	nTg 4 month	tau SPAM 6 month	nTg 6 month
percent positivity	41.11	36.75	39.932	37.456	44.163	36.495
	33.39	38.71	37.048	35.52	35.299	26.815
	38.89	24.954	41.95	31.42	38.983	15.705
	33.34	32.53	44.351	39.04	36.122	23.904
	37.102	40.533	38.92	38.146	39.508	31.844
	42.73	38.067	40.038	35.276	39.424	36.334
	41.306	33.177	39.58	32.614	44.847	35.726
	34.486	40.995	38.899	24.784	34.512	40.996
	Figure 7C: GFAP staining of amygdala
	tau SPAM 2 month	nTg 2 month	tau SPAM 4 month	nTg 4 month	tau SPAM 6 month	nTg 6 month
percent positivity	10.77	8.63	12.845	9.53	6.8556	10.628
	14.49	6.79	11.23	8.28	19.098	8.5789
	17.49	7.18	13.27	6.24	21.048	2.5414
	8.28	10.84	10.97	10.85	13.277	2.845
	15.87	9.19	7.67	7.93	30.785	14.301
	10.72	3.83	12.17	14.92	6.6044	1.0151
	13.36	9.478	15.89	5.34	40.095	13.631
	7.055	11.447	15.057	10.55	28.042	22.611
	Figure 7D: GFAP staining of brainstem
	tau SPAM 2 month	nTg 2 month	tau SPAM 4 month	nTg 4 month	tau SPAM 6 month	nTg 6 month
percent positivity	12.86	11.58	17.03	14.559	43.808	19.163
	13.54	11.41	14.376	20.85	37.911	16.388
	22.65	7.77	24.757	6.26	36.112	3.24
	9.98	11.85	40.51	12.706	27.27	8.95
	8.08	29.96	11.91	11.125	36.628	22.407
	19.64	6.209	30.397	9.51	31.354	14.969
	10.96	15.321	11.59	9.17	35.917	11.479
	8.56	15.207	15.55	3.347	41.439	42.433
	Figure 7E: GFAP staining of cortex
	tau SPAM 2 month	nTg 2 month	tau SPAM 4 month	nTg 4 month	tau SPAM 6 month	nTg 6 month
percent positivity	5.64	5.11	3.21	2.198	4.3411	3.5165
	5.81	1.176	2.93	5.084	16.544	7.3721
	5.63	5.11	11.004	2.61	6.685	2.6
	7.959	5.425	4.97	0.74	8.3475	6.44
	7.79	6.0687	5.58	5.67	11.271	13.358
	3.44	4.81	2.87	4.87	11.565	6.0716
	7.94	7.2465	4.05	10.64	17.644	4.8047
	6.11	17.112	10.31	3.71	11.151	15.159
	Figure 7F: GFAP staining of thalamus
	tau SPAM 2 month	nTg 2 month	tau SPAM 4 month	nTg 4 month	tau SPAM 6 month	nTg 6 month
percent positivity	6.05	20.15	7.605	10.51	6.2501	8.67
	17.09	8.315	12.35	8.26	6.89	10.844
	12.95	7.49	11.39	4	22.886	1.3233
	11.64	5.18	8.8254	6.46	22.29	7.66
	18.59	27.48	13.002	7.93	29.526	15.34
	4.011	4.009	4.39	14.92	3.6682	15.234
	23.119	6.15	12.6	5.34	23.185	18.255
	5.1355	5.4875	17.091	10.55	12.815	21.691

## Sheet: Figure 10
Figure 10F enteric neuron count at 2 month				Figure 10G enteric neuron count at 4 month			Figure 10H enteric neuron count at 6 month
	2 month tau SPAM Mice	2 month nTg Mice		4 month tau SPAM Mice	4 month nTg Mice		6 month nTg Mice	6 month SPAM Mice
	73.2058	251.849		46.6352	111.038		102.258	128.057
	87.3874	291.824		87.0782	160.275		126.095	104.131
	350.834	164.314		337.905	176.033		82.8218	94.3752
	188.022	179.202		109.192	57.7246		231.266	111.772
	268.459	335.993		148.206	45.5523		83.65	119.604
	163.329	282.621		290.297	118.561		64.9761	60.9349
	115.054	243.765		99.0422	74.0017		74.6225	116.421
	191.433	172.454		54.1363	58.6908		134.233	121.031
	200.56	177.434		142.64	132.945		280.711	117.528
	197.91	189.917		245.778	58.5575		113.025	128.96
	185.458	233.674		132.119	109.866		164.831	211.328
	222.2	163.189		153.471	49.0696		52.6206	109.499
	253.808	222.995		182.113	96.5421		113.398	86.4712
	175.319	126.558		125.599	240.034		62.2936	93.3447
	352.799	189.723		81.1278	180.564		39.4599	94.5899
	92.9908	211.205		157.542	113.393		283.038	18.5844
	227.134	142.418		55.6601	359.652		302.144	105.706
	113.322	200.806		112.074	68.019		228.714	25.8228
	53.8556	112.058		56.3918	174.024		251.524	24.7529
	154.353	202.69		145.324	172.497		420.966	74.2263
	45.1175	178.382		108.097	112.06		187.813	69.8602
	150.799	212.375		157.173	162.103		297.398	64.1189
	472.898	158.347		97.7411	64.5106		297.72	68.8469
	76.0673	242.093		145.461	146.462		177.744	67.687
	188.84	431.422		79.9301	255.194		257.642	23.4814
	136.182	149.617		88.4853	164.02		619.908	33.097
	249.105	185.009		60.1105	63.6674		250.741	70.5126
	187.038	167.13		163.361	226.996		220.353	78.6159
	169.895	478.155		97.2385	64.2365		98.2575	93.7085
	222.357	288.633		102.97	122.676		282.875	90.3462
	346.869	279.385		116.585	139.494		202.606	50.9134
	278.687	435.662		157.355	156.683		369.379	44.9867
	234.259	489.118		149.658	81.5634		347.818	50.2763
	393.911	287.874		179.67	124.482		203.575	52.305
	282.214	410.114		137.237	54.6484		178.581	64.1019
	316.273	644.112		71.7835	119.081		148.142	39.7143
	369.534	602.142		71.9495	56.8713		340.368	102.117
	242.783	445.961		111.726	110.762		173.193	63.1613
	325.345	467.208		178.207	83.465		91.9359	56.2005
	329.666	570.076		234.558	132.398		52.0169	44.0917
	326.015	534.762		234.632	101.17		90.1692	104.997
	541.107	480.5		172.695			315.619	35.864
	284.527	561.049		134.825			245.362	140.696
	503.863	169.327		55.66			254.171	155.523
	159.842	414.091		298.72			115.712	259.967
	361.243	351.425		107.253			158.185	156.677
	143.387	351.297		24.8528			261.954	81.2319
	485.579	311.284		63.1928			155.659	91.7942
	240.632	386.542		113.144			63.7765	42.2627
	575.92	524.983		177.664			399.56	33.9993
	639.427	444.701		124.078			159.675	49.2301
	186.252	397.844		237.004			202.773	182.69
	318.301	382.879		98.8496			324.117	49.2613
	172.205			93.6697			165.531	20.9986
	287.532			120.207			73.6816	23.7844
	336.262			260.025			93.492	54.3301
	309.453			241.239			229.657	54.6422
	427.201			141.132			83.8349	65.2419
	307.136			78.7383			74.1387	87.247
	428.04			163.304			325.77	54.3287
	256.065			73.9919			377.648	147.958
	436.788			178.813			272.562	40.298
	276.572			62.249			185.52	43.0096
	314.776			58.315			173.374	51.87
	232.799			147.63			266.839	60.9098
	335.79			89.6774			244.608	48.6649
	242.046			77.5752			365.823	86.1526
	273.111			212.324			432.937	50.0477
	333.529			31.2921			220.073	247.976
	189.475			136.805			105.934	122.447
	326.483			210.519			302.563	165.623
	303.478			108.061			238.361	273.518
	143.441			252.586			387.554	203.996
	307.719						95.6264	78.9724
	191.517						253.358	150.255
	301.294						146.403	116.135
							104.794	127.034
							424.063	180.051
							59.2342	222.937
							159.933	117.455
							87.9644	220.51
							75.977	140.041
								42.4081
								97.2116
								33.1163
								50.2861
								38.7112
								212.318
								119.215
								60.999
								83.268
								234.566
								110.991
								41.6386
								73.5089
								98.3479
								52.5104
								52.2294
								74.2456
								46.0359
								104.489
								85.3742
								90.3961
								68.6398
								56.1238
								72.3371
								61.4828
								169.006
								78.5709
								50.2883
								80.8438
								116.023
								35.1926
								42.6151
								81.3928

## Sheet: Figure 8D
Figure 8D: Graph of GO terms
synaptic vesicle transport	positive regulation of neurotransmitter secretion	synaptic vesicle localization	positive regulation of neurotransmitter transport
4.7409	4.3115	4.17526	3.72958
Hsp70 protein binding	chaperone binding	positive regulation of protein ubiquitination	protein folding	regulation of apoptotic signaling pathway
5.05817	4.65227	3.92934	3.60345	3.1419
positive regulation of phagocytosis	lymphocyte migration	response to interleukin-1	regulation of astrocyte differentiation
4.72657	4.50001	3.31028	3.03622
cholesterol metabolic process	lipid metabolic process	plasma lipoprotein particle organization	regulation of cholesterol metabolic process	very-low-density lipoprotein particle assembly
6.98605	6.77465	4.95757	4.84722	3.98086
mitochondrion	mitochondrial inner membrane	regulation of fatty acid beta-oxidation	reactive oxygen species metabolic process
6.26372	5.53351	4.3115	3.42261
Figure 8C
Gene symbol	p-value	FDR step up	Ratio	Fold change
Lcn2	5.39179e-07	0.00114352	102.749	102.749
Ch25h	2.04575e-05	0.00662216	12.1144	12.1144
Etnppl	1.57356e-08	0.00015574	10.6207	10.6207
Plin4	0.000124198	0.0172321	9.13714	9.13714
Lrg1	3.39503e-05	0.00876567	7.95744	7.95744
Ctla2a	0.000195294	0.0199954	7.03611	7.03611
Ugt1a6a	2.54436e-06	0.00270437	6.05849	6.05849
Phyhd1	1.00072e-07	0.000371416	5.99995	5.99995
Apod	7.96823e-07	0.0014787	5.35979	5.35979

## Sheet: Figure 9 weight over time
Figure 9G: Weight over time for male mice
months	By tau SPAM Males (weight over time)
2.5	32.21	38.02	34.77	32.5	37.97	37.57	38.23	31.5	29.25	23.8
3	30.45	38.57	34.04	31.01	41.65	38.32	30.9	31.06	28.59	24.25
3.5	29.42	39.18	34.48	30.04	41.12	38.47	39.61	30.6	28.71	25.28
4	27.74	36.12	36.48	30.2	40.7	37.88	42.62	30.09	29.85	25.23
4.5	27.48	36.58	36.95	30.07	39.6	37.1	40.57	27.47	25.89	24.78
5	27.32	30.58	35.52	28.94	33.85	35.46			27.66	25.03
5.5	25.92	29.47	34.31	27.94	33.91	28.58			24.71
6	23.81	26.39		25.23	29.4	28.91
6.5	25.39	25.52		25.22	31.43	28.08
7	23.03	24.55		20.58		28.07
months	nTg Males (weight over time)
2.5	42.06	32.95	31.06	39.36	37.8	40.98	35	37.02	32.85	34.36
3	43.57	33.08	31.62	43.39	42.58	44.75	38.55	39.17	33.65	36.15
3.5	46.05	36.94	34.33	45.88	47.07	47.77	42.26	43	35.5	38.32
4	47.09	38.55	36.84	47.46	49.44	49.96	42.87	44.64	37.43	40.24
4.5	49.2	45.32	38.02	47.77	49.59	51.52	43.62	44.45	39.58	41.84
5	49.61	48.56	39.88	48.71	52.18	53.45	45.62	45.58	40.92	42.76
5.5	50.57	49.49	40.58	48.49	52.03	54.19	45.45	45.96	42.19	43.66
6	51.87	51.61	41.73	49.2	53.49	55.81	46.84	47.31	41.93	44.31
6.5	52.68	47.6	39.45	48.91	54.68	56.4	48.47	48.16	43.23	45.83
7	54	51.59	40.8	49.99	56.09	58.31	49.13	49.41	42.45	46.51
Figure 9D: weight over time for female mice
months	By tau SPAM females (weight over time)
2.5	24.44	20.08	24.48	20.96	25.91	22.78	21.09	21.69	21.7	25.58
3	23.47	20.5	23.67	21.47	25	23.17	22.62	21.16	22.02	24.6
3.5	24.07	20.01	24.22	21.97	25.11	24.53	22.31	22.88	19.62	24.61
4	24.47	20.07	23.59	21.42	23.78	23.67	20.33	23.2	19.51	23.18
4.5	22.91	19.33	23.96	22.3	24.27	22.41	19.88	23.57	19.43	22.46
5	23.91	17.23	22.26	21.58	20.15	20.69	20.47	21.87	19.67	22.07
5.5	21.73	18.44	23.05	18.67		22.05	20.1	21.26		22.07
6	21.16	17.48	20.69			19.3		19.26		21.12
6.5	20.6		21.86					20.68		20.61
7	20.2							20.5
months	nTg Females (weight over time)
2.5	21.61	21.61	19.53	21.82	24.24	23.11	22.03	21.4	26.17	24.11
3	22.91	20.77	21.87	23.91	27.14	23.55	23.41	22.77	25.29	25.36
3.5	23.81	21.72	24.64	24.88	27.55	27.29	23.12	22.76	29.94	27.46
4	24.72	22.8	26.28	28.7	28.65	28.36	25.9	25.69	34.21	27.66
4.5	26.24	25.67	23.97	31.61	29.51	31.66	26.48	26.46	37.72	29.87
5	27.25	23.46	27.31	32.61	32.93	29.44	25.86	28.23	41.13	31.47
5.5	28.22	24.32	27.35	33.87	34.65	28.62	26.21	30.15	41.51	32.12
6	31.13	25.59	28.28	36.53	34.35	32.64	29.41	29.54	43.74	33.52
6.5	31.56	25.56	32.75	36.07	38.29	32.33	26.89	31.9	43.54	36.51
7	35.3	29.88	33.84	39.89	37.53	33.53	28.76	33.91	45.22	34.2

## Sheet: Figure 9 weight at different ag
Figure 9E weight of females at 2.5 months				Figure 9H weight of males at 2.5 months
	nTg Females	tau SPAM Females	weight (grams)	nTg Males	tau SPAM Males
weight (grams)	21.61	24.44		42.06	32.21
	21.61	20.08		32.95	38.02
	19.53	24.48		31.06	34.77
	21.82	20.96		39.36	32.5
	24.24	25.91		37.8	37.97
	23.11	22.78		40.98	37.57
	22.03	21.09		35	38.23
	21.4	21.69		37.02	31.5
	26.17	21.7		32.85	29.25
	24.11	25.58		34.36	23.8
Figure 9F: weight of females at 5 months				Figure 9I: weight of males at 5 months
	nTg Females	tau SPAM Females		nTg Males	tau SPAM Males
weight (grams)	27.25	23.91	weight (grams)	49.61	27.32
	23.46	17.23		48.56	30.58
	27.31	22.26		39.88	35.52
	32.61	21.58		48.71	28.94
	32.93	20.15		52.18	33.85
	29.44	20.69		53.45	35.46
	25.86	20.47		45.62	27.66
	28.23	21.87		45.58	25.03
	41.13	19.67		40.92
	31.47	22.07		42.76

## Sheet: Figure 9 transit
Figure 9J: gut transit at 2 months
nTg Mice	tau SPAM Mice
455	378
312	465
363	466
362	362
255	313
350	356
205	472
614	600
Figure 9K: gut transit at 4 months
nTg Mice	tau SPAM Mice
200	259
412	308
357	512
164	700
171	317
460	285
425	230
195	404
368	486
241	700
240	332
331	216
286
Figure 9L: gut transit at 6 months
nTg Mice	tau SPAM Mice
312	581
325	690
307	413
315	403
429	330
396	385
243	690
408	680
356	423
438
401
217
